# Supplementary material for: Three-Dimensional Arrangement of Human Bone Marrow Microvessels Revealed by Immunohistology in Undecalcified Sections
Source: PLoS One. 2016 Dec 20;11(12):e0168173. doi: 10.1371/journal.pone.0168173 (PMC5172587; doi:10.1371/journal.pone.0168173)
Supplement: S1 Table — (XLS) [file pone.0168173.s004.xls]

## Sheet: Sheet1
S1 Table. Hausdorff distances from first mesh to second mesh (with cut surfaces)
Region	Number of samples	min distance, µm	max distance, µm	average distance, µm	RMS, µm	Diagonal, µm	max distance, %	average distance, %	RMS, %
R1	105591680	0	53.93	1.206	2.431	1416.49	3.80731	0.0851403	0.171622
R2	62299308	0	55.06	1.174	2.434	1391.36	3.95727	0.0843777	0.174936
R3	143721250	0	32.77	1.625	2.609	1391.54	2.35495	0.116777	0.18749
R4	134043534	0	25.36	0.967	1.574	1391.59	1.82237	0.0694887	0.113108
